# Supplementary material for: Glycyrrhizin-Based Hydrogels Accelerate Wound Healing of Normoglycemic and Diabetic Mouse Skin
Source: Pharmaceutics. 2022 Dec 21;15(1):27. doi: 10.3390/pharmaceutics15010027 (PMC9861362; doi:10.3390/pharmaceutics15010027)
Supplement: Supplementary file 1 [file pharmaceutics-15-00027-s001.zip]

Archive with 1 entries (1 files):
- pharmaceutics-2063877-supplementary.pdf
